# Supplementary material for: RAGE as a Novel Biomarker for Prostate Cancer: A Systematic Review and Meta-Analysis
Source: Cancers (Basel). 2023 Oct 9;15(19):4889. doi: 10.3390/cancers15194889 (PMC10571903; doi:10.3390/cancers15194889)
Supplement: Supplementary file 1 [file cancers-15-04889-s001.zip]

Archive with 3 entries (3 files):
- Supplementary Figures S1 and S2.pdf
- Supplementary Table S1_RAGEinPCa_QAtable.pdf
- Supplementary Table S2_RAGEmeta_InVitroQA.pdf
